# Supplementary material for: The V5-Epitope Tag for Cell Engineering and Its Use in Immunohistochemistry and Quantitative Flow Cytometry
Source: Biology (Basel). 2025 Jul 20;14(7):890. doi: 10.3390/biology14070890 (PMC12292070; doi:10.3390/biology14070890)
Supplement: Supplementary file 1 [file biology-14-00890-s001.zip]

Archive with 1 entries (1 files):
- biology-3647531-supplementary.pdf
